# Supplementary material for: Missed Opportunities: The Need to Promote Public Knowledge and Awareness of Sugar-Sweetened Beverage Taxes
Source: Int J Environ Res Public Health. 2021 Apr 27;18(9):4607. doi: 10.3390/ijerph18094607 (PMC8123585; doi:10.3390/ijerph18094607)
Supplement: Supplementary file 1 [file ijerph-18-04607-s001.zip]

Archive with 1 entries (1 files):
- ijerph-1142917 Supplementary final.pdf
